# Supplementary material for: Burnout Syndrome among Otorhinolaryngologists during the COVID-19 Pandemic
Source: Medicina (Kaunas). 2022 Aug 12;58(8):1089. doi: 10.3390/medicina58081089 (PMC9415072; doi:10.3390/medicina58081089)
Supplement: Supplementary file 1 [file medicina-58-01089-s001.zip]

Archive with 1 entries (1 files):
- medicina-1779017-Table S1.pdf
